# Supplementary material for: Direct comparison of the acute subjective, emotional, autonomic, and endocrine effects of MDMA, methylphenidate, and modafinil in healthy subjects
Source: Psychopharmacology (Berl). 2017 May 27;235(2):467–79. doi: 10.1007/s00213-017-4650-5 (PMC5813072; doi:10.1007/s00213-017-4650-5)
Supplement: Supplementary file 1 — Subjective and adverse effects of MDMA, methylphenidate, modafinil, and placebo (N = 24). (XLSX 15 kb) [file 213_2017_4650_MOESM1_ESM.xlsx]

## Sheet: Tabelle1
Table S1. Subjective and adverse effects of MDMA, methylphenidate, modafinil, and placebo (N=24).
				Placebo	MDMA	Methylphenidate	Modafinil
				(mean ± SEM)	(mean ± SEM)	(mean ± SEM)	(mean ± SEM)	F 3,69	P=
Altered State of Conciousness Scale (%ASC score)
	Oceanic boundlessness			0.05±0.05	20.3±3.8***	4.0±1.8###	2.5±1.3###	22	<0.001
	Anxious ego dissolution			0.5±0.2	4.5±1.5*	3.7±1.4	1.59±0.52	4.26	<0.01
	Vigilance reduction			10.5±2.6	11.3±3.7	10.0±3.6	10.3±2.6	0.03	NS
	Visual restructuralization			0.07±0.07	2.6±1.3	2.5±1.3	3.1±1.7	1.79	NS
	Total ASC score			0.2±0.4	13.5±2.2***	3.8±1.2	3.2±1.1	19.79	<0.001
Addiction Research Center Inventory (ARCI score)
	Amphetamine group		Emax	1.8±0.2	3.6±0.4***	3.0±0.4*	2.9±0.3	6.88	<0.001
	Benzedrine group		Emax	1.2±0.3	1.7±0.3	2.1±0.4*	1.8±0.2	2.46	NS
	Morphine-benzedrine group		Emax	1.6±0.4	6.2±0.8***	3.3±0.6##	3.2±0.7##	10.14	<0.001
	Pentobarbital-chlorpromazine-alcohol group		Emax	0.7±0.3	3.0±0.6**	-0.2±0.2###	0.6±0.5##	9.05	<0.001
	Lysergic acid diethylamide group		Emax	-0.1±0.2	1.0±0.4	0.5±0.5	0.0±0.4	2.28	NS
List of complaints (LC score)
	Acute adverse effects		up to 6h	2.2±0.5	7.1±0.9**	6.0±1.4*	6.5±1.6*	5.64	<0.01
	Sub-acute adverse effects		up to 24h	1.4±0.6	4.2±0.9	2.6±0.7	6.8±1.7*	5.29	<0.01
*P<0.05, **P<0.01, and ***P<0.001 compared with placebo; #P<0.05, ##P<0.01, ###P<0.001 compared with MDMA. Emax, maximal effect; NS, not significant.
